# Supplementary material for: NOTCH Single Nucleotide Polymorphisms in the Predisposition of Breast and Colorectal Cancers in Saudi Patients
Source: Pathol Oncol Res. 2021 Apr 9;27:616204. doi: 10.3389/pore.2021.616204 (PMC8262141; doi:10.3389/pore.2021.616204)
Supplement: Supplementary file 1 [file Table1.XLSX]

## Sheet: Controls
Supplementary Table S1. Demographic data and NOTCH receptors genotypes in controls
Control Sample ID	Age	Gender*	NOTCH1 rs3124591 genotype**	NOTCH2 rs11249433 genotype	NOTCH3 rs1043994 genotype	NOTCH4 rs3830041 genotype
305	53	F	NK	AG	GA	CC
319	50	F	NK	AG	GA	CT
339	51	F	NK	AA	GA	CT
342	51	F	NK	GG	GA	CT
364	63	F	NK	AA	GA	TT
396	50	F	NK	GG	GG	TT
398	50	F	NK	AG	GG	CC
408	50	F	NK	AA	GA	CT
416	50	F	NK	AA	GG	CC
429	51	F	NK	GG	GA	CC
CA301	39	F	CC	AA	GG	CT
CA302	50	F	CC	AG	GG	CC
CA303	44	F	CC	AA	GG	CC
CA449	50	F	NK	AA	GG	CT
CA455	52	F	NK	AG	GG	CT
CA456	52	F	NK	GG	GA	CC
CA466	34	F	CC	AG	GA	CT
CA467	47	F	CC	GG	GA	CT
CA468	42	F	CC	AG	GA	CT
CA469	44	F	CC	AA	GA	CC
CA471	52	F	CC	AG	GG	CC
CA472	51	F	CC	AG	GG	CC
CA473	23	F	CC	AG	GA	CC
CA474	45	F	CC	AA	GG	CC
CA475	50	F	CC	GG	GG	CT
CA476	47	F	CC	AG	GG	CC
CA477	49	F	CC	AG	GG	CC
CA479	42	F	CC	AA	GA	CT
CA480	47	F	CC	GG	GA	CC
CA481	46	F	CC	AG	GA	CT
CA482	19	F	CC	AA	GG	TT
CA484	52	F	CC	AA	GG	CT
CA485	52	F	CT	AA	GG	CT
CA486	41	F	CC	GG	GA	CT
CA487	43	F	CC	AG	NK	CT
CA488	51	F	CC	AG	GA	CT
CA490	47	F	CC	AG	AA	CT
CA492	47	F	CC	AG	GA	CT
CA493	50	F	CC	AG	GA	CC
CA494	37	F	CT	AA	GA	CT
CA495	46	F	CT	AG	GG	TT
CA496	35	F	CT	AG	GG	NK
CA497	52	F	CC	AG	GG	CT
CA498	22	F	CT	AA	GG	CT
CA499	41	F	CC	AG	GA	CT
CA500	45	F	CC	AG	GG	CT
CA501	50	F	CC	NK	GA	CT
CA502	50	F	CC	NK	GA	CT
CA503	51	F	NK	AA	AA	CC
CA507	61	F	NK	AA	GA	CC
CA509	57	F	NK	AG	NK	CC
CA510	51	F	NK	AG	GG	CT
CA511	54	F	NK	AA	GG	CT
CA512	62	F	NK	AG	GA	CC
CA516	56	F	NK	AA	GA	CC
CA518	64	F	NK	GG	NK	CT
CA519	53	F	NK	AA	GG	CC
CA520	52	F	NK	GG	GA	CT
CA521	66	F	NK	AG	GA	CC
CA524	53	F	NK	AA	GG	CT
CA528	51	F	NK	GG	GA	CT
CA530	51	F	NK	AA	GA	TT
CA532	50	F	NK	AA	GG	CC
CA539	51	F	NK	AG	GA	TT
CA541	52	F	NK	AG	GG	CC
CA542	55	F	NK	AA	GG	CC
CA544	52	F	NK	AA	GA	NK
CA548	57	F	NK	AG	AA	CC
CA549	64	F	NK	AA	GA	TT
CA553	52	F	NK	AG	NK	TT
CA555	63	F	NK	AA	GA	CC
CA557	52	F	NK	AA	GG	CC
CA558	53	F	NK	AG	GA	CC
CA559	54	F	NK	AG	GA	CC
CA560	61	F	NK	GG	AA	CT
CA562	51	F	NK	AG	AA	CT
CA563	51	F	NK	AA	GA	CC
CA572	53	F	NK	AG	GA	TT
CA575	51	F	NK	NK	NK	CT
CA576	66	F	NK	AG	GA	CT
CA584	69	F	NK	AG	NK	CC
CA591	59	F	NK	AA	GG	CT
CC1	50	F	CC	GG	GG	TT
CC10	58	F	CC	GG	GG	CT
CC15	53	F	CT	GG	GG	CT
CC16	40	F	CC	AG	GG	CC
CC2	70	F	CT	AA	GA	CC
CC20	61	F	CC	AA	GA	CT
CC26	46	F	CT	AA	GG	CC
CC27	47	F	CT	AG	GA	CC
CC3	58	F	CT	AA	GG	CT
CC30	61	F	CC	AG	GG	TT
CC39	77	F	CT	AA	GG	CT
CC56	53	F	CT	AA	GA	CT
CC58	45	F	CC	AA	GG	CC
CC61	43	F	CC	AG	GA	CC
CC63	66	F	CC	AG	GG	CT
CC64	56	F	CC	AA	NK	CC
CC66	63	F	CC	AA	GG	CT
CC68	67	F	CC	AG	GA	CT
CC69	66	F	CC	GG	GA	CC
CC7	40	F	CC	AG	GA	CT
CC70	66	F	CC	AA	GG	CT
CC73	53	F	CT	AG	GG	CT
CC80	40	F	CT	AG	GA	CT
CC81	54	F	CC	AG	GG	CC
CC83	12	F	CC	AA	GG	CC
CC84	41	F	CC	AA	GG	TT
CC86	39	F	CT	AA	GG	CC
CC89	47	F	CC	AG	GA	CT
CC90	41	F	CT	AA	GG	TT
CC91	44	F	CT	AG	GA	TT
CC92	43	F	CC	AG	GA	CT
CC93	88	F	CC	GG	GG	TT
CCC101	56	F	CC	AG	GA	CC
CCC94	74	F	CC	AG	GG	CC
CCC99	75	F	CT	AA	GG	CC
CD2	65	F	NK	AG	GG	CT
CD28	73	F	NK	AA	GG	CC
CD3	54	F	NK	GG	NK	CT
CD31	66	F	NK	AA	GG	CC
CD32	75	F	NK	AG	GG	CC
CD34	62	F	NK	AG	GA	CT
CD37	54	F	NK	AG	GG	CC
CD38	76	F	NK	AA	GA	CC
CD44	68	F	NK	GG	GG	CC
CD47	66	F	NK	AG	GA	TT
CD53	58	F	NK	AG	GA	CT
CD55	59	F	NK	AG	GA	CC
CD59	70	F	NK	AG	GA	CT
CD66	65	F	NK	AA	GG	CC
CD7	64	F	NK	AG	GG	CC
CD70	86	F	NK	AG	GG	CT
CD72	61	F	NK	AG	GG	CT
CD78	68	F	NK	AG	GG	CC
CD9	77	F	NK	AG	GG	CT
* F: Female
** NK: Not Known

## Sheet: Breast Cancer
Supplementary Table S1. Clinicopathological and demographic data with NOTCH receptors genotypes in Breast Cancers
Breast Cancer Sample ID	Age (Years)	Gender*	TNM Stage**	Estrogen receptor#	Progesterone receptor##	HER2###	NOTCH1 rs3124591 genotype	NOTCH2 rs11249433 genotype	NOTCH3 rs1043994 genotype	NOTCH4 rs3830041 genotype
CaBr001	57	F	T3N1M0	ER-	PR+	HER2-	CC	GA	GA	CT
CaBr002	74	F	T2N0M0	ER-	PR-	HER2-	CC	GG	GA	CT
CaBr003	51	F	T3N2M0	ER+	PR+	HER2-	CC	GA	GA	CC
CaBr004	67	F	T2N2M0	ER-	PR-	HER2+	CT	GA	GA	TT
CaBr005	65	F	NK	ER+	PR+	HER2-	CC	GA	GA	CT
CaBr006	57	F	T3N1M0	ER+	PR-	HER2+	CT	GG	GA	CT
CaBr007	40	F	T4 N2 M0	ER+	PR+	HER2+	CC	AA	GA	TT
CaBr008	59	F	T2N0M0	ER-	PR-	HER2-	CC	GA	GA	CT
CaBr009	54	F	T2N1M0	ER-	PR-	HER2+	CT	GG	GA	CC
CaBr010	57	F	T1N2M0	ER+	PR+	HER2+	CC	GA	GG	TT
CaBr011	71	F	T2N0M0	ER+	PR+	HER2+	CC	GG	GA	CT
CaBr012	52	F	NK	ER-	PR-	HER2-	CC	GA	NK	TT
CaBr013	73	F	T3N1M1	ER-	PR-	HER2+	CC	GA	GA	CC
CaBr015	54	F	T3N0M0	ER+	PR+	HER2-	CC	GA	GA	CC
CaBr016	52	F	T3N1M1	ER+	PR+	HER2+	CT	GA	GA	CC
CaBr017	54	F	T4N2M0	ER-	PR-	HER2+	CC	GA	GA	CT
CaBr018	52	F	NK	ER-	PR-	HER2+	CC	AA	GA	CT
CaBr019	59	F	T2N2M1	ER-	PR-	HER2+	CC	AA	NK	CT
CaBr020	63	F	T3N1M0	ER-	PR-	HER2-	CC	GA	GA	CT
CaBr021	60	F	T3N2M0	ER+	PR+	HER2-	CC	GA	GG	TT
CaBr022	45	F	T2N2M0	ER-	PR-	HER2+	CC	AA	GG	CC
CaBr023	53	F	T4N2M0	ER-	PR-	HER2+	CT	GA	GG	CC
CaBr024	49	F	NK	ER-	PR-	HER2+	CT	GA	GA	CT
CaBr025	40	F	T1N1M0	ER+	PR+	HER2-	CC	GA	GG	CT
CaBr026	54	F	T4NXM0	ER-	PR-	HER2-	CC	GA	GA	CT
CaBr027	46	F	T4NXMx	ER-	PR-	HER2-	CC	AA	GA	CC
CaBr028	55	F	T2NXM1	ER+	PR+	HER2-	CC	GG	NK	CC
CaBr029	66	F	T3N1MX	ER-	PR-	HER2-	CC	AA	GA	CT
CaBr030	45	F	T3N3M1	ER+	PR+	HER2+	CC	GA	GA	CT
CaBr031	55	F	T3NXM0	ER+	PR+	HER2+	CC	AA	GA	CC
CaBr032	44	F	T2N0M0	ER+	PR+	HER2-	CC	AA	GA	CC
CaBr035	51	F	T3N0M0	ER+	PR+	HER2+	CC	GA	AA	CC
CaBr036	56	F	T1N0MO	ER+	PR+	HER2-	CC	AA	GA	CC
CaBr037	52	F	T3N1M1	ER+	PR+	HER2+	CT	GA	GG	CC
CaBr038	47	F	T2N0M0	ER+	PR+	HER2+	CT	AA	GA	CT
CaBr039	39	F	T1N0M0	ER-	PR-	HER2-	CC	GA	GA	CC
CaBr040	73	F	NK	ER-	PR-	HER2-	CC	GA	NK	CT
CaBr041	45	F	T3N3M0	ER+	PR+	HER2-	CC	GA	GA	CT
CaBr042	56	F	T3N1M0	ER+	PR+	HER2-	CC	GA	GG	CC
CaBr043	49	F	T1N1M0	ER+	PR+	HER2-	CC	GG	GA	CC
CaBr044	60	F	T2N0M0	ER+	PR+	HER2-	CC	GA	NK	CC
CaBr045	83	F	NK	ER+	PR+	HER2+	CC	GA	NK	CC
CaBr046	61	F	T2N1M0	ER+	PR+	HER2+	CT	AA	GG	TT
CaBr047	61	F	T2N0M0	ER+	PR+	HER2-	CT	AA	GA	CT
CaBr048	44	F	T2N0M0	ER+	PR+	HER2+	CC	AA	GA	CC
CaBr050	65	F	T2N2M0	ER-	PR-	HER2-	CC	GA	AA	CT
CaBr051	48	F	T2N0M0	ER-	PR-	HER2+	CT	AA	GA	CT
CaBr052	45	F	T2N2M0	ER-	PR-	HER2+	CC	AA	GA	CC
CaBr053	46	F	T3N1Mo	ER-	PR-	HER2+	CC	GA	GA	TT
CaBr054	44	F	T1N1M0	ER-	PR-	HER2-	CC	NK	GA	NK
CaBr055	58	F	NK	ER+	PR-	HER2-	CT	AA	GA	CC
CaBr056	52	F	T2N1M0	ER+	PR+	HER2-	CT	AA	GG	CC
CaBr057	55	F	T2N1M1	ER+	PR+	HER2+	CC	AA	GA	CT
CaBr058	64	F	T4N1M0	ER+	PR+	HER2+	CT	AA	GA	CT
CaBr059	64	F	T3N2M0	ER-	PR-	HER2-	CC	GA	GG	CC
CaBr061	59	F	T2N2M0	ER-	PR-	HER2+	CC	AA	AA	CT
CaBr062	68	F	T2N2M0	ER+	PR+	HER2-	CC	GA	GG	CC
CaBr063	46	F	T4NXMX	ER-	PR-	HER2-	CC	AA	GA	CC
CaBr064	52	F	T2N1M0	ER-	PR+	HER2-	CT	GA	GA	CT
CaBr065	74	F	T2N3M0	ER+	PR+	HER2-	CC	GA	GG	CC
CaBr066	48	F	T2N0M0	ER+	PR+	HER2+	CC	AA	GA	CT
CaBr067	53	F	NK	ER+	PR+	HER2-	CC	GA	GG	CT
CaBr069	78	F	T2N0M0	ER+	PR+	HER2-	CC	GA	GG	CT
CaBr070	61	F	TxNxMo	ER+	PR+	HER2+	CT	GA	GA	CC
CaBr072	50	F	T1N1MO	ER-	PR+	HER2+	CC	GA	NK	CT
CaBr073	44	F	NK	ER-	PR-	HER2-	CT	GA	GG	CT
CaBr074	68	F	NK	ER-	PR-	HER2-	CC	AA	GG	CC
CaBr076	54	F	T2N1M0	ER+	PR+	HER2-	CT	AA	GG	TT
CaBr077	60	F	NK	ER-	PR-	HER2-	CT	AA	GA	CC
CaBr078	48	F	T2N0M0	ER-	PR-	HER2-	CT	GA	GG	TT
CaBr079	45	F	T1N0M0	ER-	PR-	HER2+	CC	AA	GG	TT
CaBr080	45	F	T4NxMx	ER-	PR-	HER2+	CC	GG	GA	CT
CaBr081	61	F	T2N1M0	ER+	PR+	HER2-	CC	GA	GA	CC
CaBr082	71	F	T2N2M0	ER+	PR+	HER2+	CC	GA	GG	CC
CaBr083	87	F	T2N1M0	ER+	PR+	HER2-	CC	GA	GA	CC
CaBr084	66	F	T2NxM1	ER+	PR+	HER2-	CC	AA	GA	TT
CaBr085	43	F	NK	ER+	PR+	NK	CC	AA	GG	CC
CaBr086	59	F	T2N2M0	ER-	PR+	HER2+	CT	GA	GG	CT
CaBr087	63	F	T2N0M0	NK	NK	NK	CT	GA	GG	CC
CaBr089	45	F	T2N1M0	ER+	PR+	HER2-	CT	GA	GG	CC
CaBr090	53	F	TxN0M1	ER+	PR+	HER2-	CC	AA	GG	CC
CaBr091	54	F	T2N1M0	ER+	PR+	HER2-	CC	AA	GA	CC
CaBr092	47	F	T3N2N0	ER+	PR+	HER2-	CC	AA	GG	CC
CaBr093	74	F	T2N3M0	ER-	PR-	HER2-	CC	GA	GG	TT
CaBr094	49	F	T4N0M0	ER-	PR-	HER2-	NK	GA	GA	CC
CaBr095	59	F	T2N0M0	ER-	PR-	HER2+	CC	GA	GG	CC
CaBr096	52	F	T1N3M0	ER+	PR+	HER2-	CC	GA	GG	CC
CaBr097	81	F	T3N2M0	ER+	PR+	HER2-	CC	GA	GA	CT
CaBr098	70	F	NK	ER+	PR-	HER2+	CT	AA	GG	CC
CaBr099	50	F	T3N1M0	ER+	PR+	HER2+	CC	GA	NK	CT
CaBr100	63	F	T4N0M0	ER-	PR-	HER2+	CT	GA	GG	CC
CaBr101	64	F	T1N0M0	ER+	PR+	HER2-	CT	GG	GG	CT
CaBr102	51	F	T2N0M0	ER-	PR-	HER2-	CC	AA	GG	CT
CaBr103	71	F	T2N1M0	ER+	PR+	HER2+	CC	GG	GG	CT
CaBr105	64	F	T1N1M0	ER+	PR+	NK	CC	AA	GA	CC
CaBr106	72	F	T4N1M0	ER+	PR+	HER2-	CC	GA	GA	CT
Br01	66	F	T1N1M0	ER+	PR+	HER2+	CC	GA	GG	CT
Br02	67	F	T2N2Mx	ER+	PR+	HER2+	CT	GG	GG	CT
Br03	42	F	T2N1M0	ER+	PR+	HER2+	NK	GA	GG	NK
Br04	50	F	T1N0M0	ER-	PR-	HER2-	CT	AA	GG	CT
Br05	44	F	T2N1M0	ER+	PR+	HER2+	CC	AA	GG	TT
Br06	57	F	T2N0M0	ER-	PR-	HER2+	CC	GA	GG	CC
Br07	48	F	T2N1M0	ER+	PR+	HER2-	CT	GA	GG	CC
Br08	70	F	T2N0M0	ER-	PR-	HER2-	CC	GA	GG	CT
Br09	59	F	T4N2M1	ER+	PR-	HER2-	CT	GA	GG	CC
Br10	42	F	T1N1M0	ER+	PR+	HER2+	CC	AA	GG	CT
Br11	57	F	T1N0M0	ER+	PR+	HER2-	CC	AA	GG	CC
Br12	60	F	T2N0M0	ER+	PR+	HER2-	CT	GA	GG	CC
Br13	48	F	T2N1M0	ER+	PR+	HER2-	CC	AA	GA	CC
Br14	58	F	T1N0M0	ER+	PR+	HER2+	CC	AA	GA	CC
Br15	49	F	T2N0M0	ER+	PR+	HER2+	CC	AA	GG	CC
Br16	39	F	T2N2M0	ER+	PR+	HER2-	CT	AA	GG	CC
Br17	57	F	T1N0M0	ER-	PR-	HER2+	CC	GA	GG	TT
Br18	49	F	T2N1M1	ER+	PR+	HER2+	CC	GA	GG	TT
Br19	50	F	T2N0M0	ER+	PR+	HER2+	CC	GA	GG	CT
Br20	28	F	T1N1M0	ER-	PR-	HER2+	CC	GA	GG	CT
Br21	75	F	T3N1M1	ER+	PR+	HER2+	CT	AA	GG	CC
Br22	63	F	T2N0M0	ER+	PR+	HER2+	CC	GA	AA	CT
Br23	61	F	T2N0M0	ER+	PR+	HER2+	CC	GA	GG	CC
Br24	55	F	T4N2M1	NK	NK	NK	CC	GG	GG	CC
Br25	37	F	T2N0M0	ER+	PR+	HER2+	CC	GA	GG	CT
Br26	51	F	T2N2M0	ER+	PR+	HER2+	CC	GA	GA	CC
Br27	33	F	T1N0M0	NK	NK	NK	CC	GA	GA	CC
Br28	50	F	T2N1M0	ER+	PR+	HER2+	CC	AA	GG	TT
Br29	50	F	T1N1M1	ER+	PR-	HER2+	CT	GA	GG	CT
Br30	32	F	T2N1M1	ER-	PR-	HER2-	CT	GA	GG	CC
Br31	38	F	T2N1M1	ER+	PR-	HER2+	CC	AA	GA	CC
Br32	67	F	T2N0M0	ER+	PR-	HER2+	CC	GA	GA	CC
Br33	27	F	T2N1M0	ER+	PR-	HER2-	CT	GA	GG	CT
Br34	31	F	T4N3M1	ER+	PR+	HER2+	CC	GA	AA	CT
Br35	47	F	T1N0M0	ER-	PR-	HER2-	CC	GA	GG	CC
Br36	62	F	T1N1M0	ER+	PR+	HER2-	CC	GA	GG	CC
Br37	45	F	T2N1M0	ER+	PR+	HER2-	CC	GA	GG	CT
Br38	55	F	T4M3M0	ER-	PR-	HER2+	CC	AA	AA	CC
Br39	46	F	T1N0M0	ER-	PR-	HER2+	CC	GG	GA	CT
Br40	65	F	T1N0M0	ER+	PR+	HER2+	CC	GA	GA	CC
Br41	55	F	T2N0M0	ER+	PR+	HER2-	CC	NK	GG	CC
Br42	51	F	T2N0M0	ER-	PR-	HER2+	CC	GA	GG	CT
Br43	44	F	T2N1M0	ER+	PR+	HER2+	CC	GA	GG	NK
Br44	41	F	T2N0M0	ER+	PR+	HER2+	CC	GA	GG	CT
Br45	35	F	T2N1M0	ER+	PR+	HER2+	CC	GA	GA	CC
Br46	60	F	T2N0M0	ER-	PR-	HER2+	CC	GA	GA	CC
Br47	70	F	T1N0M0	ER+	PR+	HER2+	CC	AA	GG	TT
Br48	44	F	T2N2M0	ER-	PR-	HER2+	CT	GA	GG	CT
Br49	48	F	T4N1M1	ER+	PR+	HER2-	CT	GA	GG	CC
Br50	42	F	T1N0M0	ER+	PR+	HER2+	CC	AA	GA	CC
Br51	57	F	T1N0M0	ER+	PR+	HER2+	CC	GA	GG	NK
Br52	47	F	T1N1M0	ER+	PR+	HER2-	CC	GA	GG	CT
Br53	39	F	T3N1M1	ER+	PR-	HER2+	CC	GA	GA	CC
Br54	51	F	T4N1M1	ER+	PR-	HER2-	CC	GA	GA	CC
Br55	54	F	T1N0M0	ER-	PR-	HER2+	CC	AA	GG	TT
Br56	50	F	T1N0M0	ER-	PR-	HER2+	CT	GA	GG	CT
Br57	71	F	NK	NK	NK	NK	CC	GA	GG	CC
Br58	51	F	T2N0M0	ER+	PR+	HER2-	CC	GA	GG	CC
Br59	48	F	T2N1M0	ER+	PR+	HER2+	CC	GA	GG	CT
Br60	42	F	T4N2M1	ER+	PR+	HER2+	CC	AA	AA	CC
Br61	46	F	T2N1M0	ER+	PR+	HER2-	CT	GA	GG	CT
Br62	60	F	T2N1M0	ER+	PR+	HER2+	CC	GA	GG	CT
Br63	45	F	T2N0M0	ER+	PR-	HER2-	CC	GA	AA	CT
Br64	54	F	T2N0M0	ER+	PR+	HER2-	CC	NK	GA	CT
Br65	53	F	T2N1M0	ER-	PR-	HER2+	CC	GA	GA	CC
Br66	60	F	T1N0M0	ER+	PR+	NK	CC	AA	GG	TT
Br67	50	F	T4N0M0	ER-	PR-	HER2+	CT	GA	GG	CT
Br68	72	F	T4N1M1	ER+	PR+	HER2-	CT	GA	GG	CC
Br69	58	F	T2N0M0	ER+	PR+	HER2-	CC	AA	GA	CC
Br70	49	F	T2N0M0	ER+	PR+	HER2+	CC	GA	GA	CC
Br71	47	F	T2N0M0	ER+	PR+	HER2+	CT	GA	GG	CT
Br72	56	F	T4N1M0	ER-	PR-	HER2+	CC	GA	GA	CT
Br73	38	F	T3N1M0	ER+	PR+	HER2-	CT	GA	GG	CC
Br74	45	F	T3N0M0	ER+	PR+	HER2-	CC	AA	GG	CC
Br75	35	F	T2N1M0	ER+	PR+	HER2+	CC	AA	GG	CT
Br76	51	F	T4NIM0	ER+	PR+	NK	CC	GG	GG	CC
Br77	52	F	T3N0M0	ER-	PR-	HER2+	CC	AA	GG	CC
Br78	56	F	T4N2M0	ER+	PR+	HER2+	CC	AA	GG	CC
Br79	42	F	T1N0M0	ER+	PR+	HER2+	CC	GA	GG	CT
Br80	48	F	T3N0M0	ER-	PR-	HER2+	CC	GA	GA	CC
Br81	53	F	T2N0M0	ER-	PR-	HER2+	CT	NK	GG	CC
Br82	56	F	T4N0M0	ER+	PR+	HER2-	CC	AA	GG	CT
Br83	46	F	T4N1M0	ER-	PR-	HER2+	CC	AA	GG	CC
Br84	54	F	T2N0M0	ER+	PR+	HER2-	CC	GA	AA	CT
Br85	44	F	T2N0M0	ER+	PR+	HER2-	CC	GA	GG	CC
Br86	47	F	T4N2M0	ER+	PR+	HER2-	CC	NK	GG	CT
Br87	62	F	T2N0M0	ER+	PR+	HER2-	CC	NK	NK	NK
Br88	52	F	T3N1M0	ER-	PR-	HER2-	CC	NK	NK	CT
Br89	46	F	T2N0M0	ER-	PR-	HER2+	CC	GA	GG	CT
Br90	67	F	T2N1M0	ER-	PR+	HER2+	CC	GA	GG	NK
Br91	74	F	T2N1M0	NK	PR-	HER2-	CT	GA	GG	CT
Br92	55	F	T1N2M1	ER-	PR-	HER2-	CC	AA	GG	TT
Br93	46	F	T2N1M0	ER+	PR+	HER2-	CC	GA	GG	CC
Br94	38	F	T2N2M0	ER+	PR-	HER2-	CT	GA	GG	CC
Br95	44	F	T3N1M0	ER-	PR-	HER2-	CC	GA	GG	CT
Br96	74	F	T3N1M0	ER+	PR+	HER2-	CT	GG	GG	CT
* F: Female
** NK: Not Known
# ER: Estrogen receptor
## PR: Progesterone Receptor
### HER2: Human epidermal growth factor receptor 2
