# Supplementary material for: NOTCH Single Nucleotide Polymorphisms in the Predisposition of Breast and Colorectal Cancers in Saudi Patients
Source: Pathol Oncol Res. 2021 Apr 9;27:616204. doi: 10.3389/pore.2021.616204 (PMC8262141; doi:10.3389/pore.2021.616204)
Supplement: Supplementary file 2 [file Table2.XLSX]

## Sheet: Controls
Supplementary Table S2. Demographic data and NOTCH receptors genotypes in controls
Control Sample ID	Age	Gender*	NOTCH1 rs3124591 genotype**	NOTCH2 rs11249433 genotype	NOTCH3 rs1043994 genotype	NOTCH4 rs3830041 genotype
364	63	F	NK	AA	GA	TT
CA301	39	F	CC	AA	GG	CT
CA455	52	F	NK	AG	GG	CT
CA456	52	F	NK	GG	GA	CC
CA466	34	F	CC	AG	GA	CT
CA467	47	F	CC	NK	NK	NK
CA468	42	F	CC	AG	GA	CT
CA469	44	F	NK	AA	GA	CC
CA471	52	F	CC	NK	NK	NK
CA472	51	F	CC	NK	NK	NK
CA473	23	F	CC	AG	GA	CC
CA474	45	F	CC	AA	GG	CC
CA475	50	F	CC	NK	NK	NK
CA476	47	F	CC	NK	NK	NK
CA477	49	F	CC	AG	GG	CC
CA479	42	F	CC	AA	GA	CT
CA481	46	F	CC	NK	NK	NK
CA484	52	F	CC	NK	NK	NK
CA487	43	F	CC	NK	NK	NK
CA488	51	F	CC	NK	NK	NK
CA493	50	F	CC	NK	NK	NK
CA494	37	F	CT	AA	GA	CT
CA495	46	F	CT	AG	GG	TT
CA496	35	F	CT	NK	NK	NK
CA498	22	F	CT	AA	GG	CT
CA500	45	F	NK	AG	GG	CT
CA501	50	F	CC	NK	NK	NK
CA502	50	F	CC	NK	NK	NK
CA511	54	F	NK	AA	GG	CT
CA512	62	F	NK	AG	GA	CC
CA516	56	F	NK	AA	GA	CC
CA532	50	F	NK	AA	GG	CC
CA542	55	F	NK	AA	GG	CC
CA548	57	F	NK	AG	AA	CC
CA549	64	F	NK	AA	GA	TT
CA555	63	F	NK	AA	GA	CC
CA562	51	F	NK	AG	AA	CT
CA563	51	F	NK	AA	GA	CC
CA591	59	F	NK	AA	GG	CT
CC1	50	F	CC	GG	GG	TT
CC10	58	F	CC	GG	GG	CT
CC11	56	M	CC	AA	GG	CC
CC13	47	M	CC	AG	GA	CC
CC14	77	M	CT	AG	GG	CC
CC15	53	F	CT	NK	NK	NK
CC16	40	F	CC	AG	GG	CC
CC17	76	M	CC	AG	GA	CC
CC19	46	M	CC	AA	GG	CT
CC2	70	F	CT	AA	GA	CC
CC20	61	F	CC	NK	NK	NK
CC21	72	M	CC	AG	GA	CC
CC22	72	M	CC	AA	GA	CT
CC23	47	M	CC	AG	GG	CT
CC24	69	M	CC	AA	GG	CC
CC25	67	M	CC	NK	NK	NK
CC26	46	F	CT	AA	GG	CC
CC27	47	F	NK	AG	GA	CC
CC29	65	M	CC	AG	GA	CT
CC3	58	F	CT	NK	NK	NK
CC30	61	F	CC	AG	GG	TT
CC32	43	M	CC	AG	GA	CT
CC33	52	M	CT	AA	GG	CC
CC35	82	M	CC	NK	NK	NK
CC37	52	M	CC	AG	GG	CC
CC38	41	M	CC	AA	GG	CC
CC39	77	F	CT	AA	GG	CT
CC4	44	M	CC	AG	GG	CC
CC40	82	M	CC	AG	GG	CT
CC41	52	M	CC	AA	GG	CC
CC42	73	M	CC	NK	NK	NK
CC43	59	M	CC	AG	GG	TT
CC44	44	M	CC	AG	GA	CC
CC45	46	M	CT	AA	GA	CT
CC46	53	M	CT	AG	GG	CT
CC48	30	M	CC	AA	AA	CC
CC49	53	M	CC	NK	NK	NK
CC5	34	M	CC	AG	GG	CC
CC53	76	M	CC	AG	GG	CC
CC56	53	F	CT	AA	GA	CT
CC57	72	M	CC	AA	GG	CT
CC59	42	M	CT	GG	GG	CC
CC6	63	M	CC	AG	GG	CT
CC60	50	M	CC	AA	GG	CT
CC61	43	F	CC	AG	GA	CC
CC62	53	M	CC	NK	NK	NK
CC63	66	F	CC	NK	NK	NK
CC64	56	F	CC	NK	NK	NK
CC65	39	M	CC	AG	GG	CC
CC66	63	F	CC	NK	NK	NK
CC68	67	F	CC	AG	GA	CT
CC69	66	F	CC	NK	NK	NK
CC7	40	F	CC	AG	GA	CT
CC70	66	F	CC	NK	NK	NK
CC72	60	M	CC	GG	GG	TT
CC73	53	F	CT	AG	GG	CT
CC76	56	M	CC	AA	GG	CC
CC8	49	M	CC	AA	GG	CT
CC80	40	F	CT	NK	NK	NK
CC81	54	F	CC	NK	NK	NK
CC82	41	M	CC	AA	GG	CC
CC84	41	F	NK	AA	GG	TT
CC85	68	M	CC	AA	GG	CC
CC86	39	F	CT	AA	GG	CC
CC87	67	M	CC	AG	GG	CC
CC88	57	M	CC	AA	GA	CC
CC89	47	F	NK	AG	GA	CT
CC9	43	M	CC	AG	GG	TT
CC90	41	F	CT	AA	GG	TT
CC91	44	F	CT	AG	GA	TT
CC92	43	F	CC	AG	GA	CT
CC93	88	F	CC	GG	GG	TT
CCC100	49	M	CC	AG	GA	TT
CCC101	56	F	CC	AG	GA	CC
CCC102	52	M	CC	AA	GG	CT
CCC103	52	M	CC	GG	GA	CT
CCC104	85	M	CC	AG	GG	CC
CCC94	74	F	CC	AG	GG	CC
CCC95	53	M	CC	AG	GA	CT
CCC96	49	M	CC	AG	GA	CC
CCC97	45	M	CC	AA	GA	CC
CCC98	61	M	CC	AG	GA	CC
CCC99	75	F	CT	AA	GG	CC
CD2	65	F	NK	AG	GG	CT
CD28	73	F	NK	AA	GG	CC
CD32	75	F	NK	AG	GG	CC
CD34	62	F	NK	AG	GA	CT
CD37	54	F	NK	AG	GG	CC
CD38	76	F	NK	AA	GA	CC
CD44	68	F	NK	GG	GG	CC
CD47	66	F	NK	AG	GA	TT
CD53	58	F	NK	AG	GA	CT
CD55	59	F	NK	AG	GA	CC
CD59	70	F	NK	AG	GA	CT
CD66	65	F	NK	AA	GG	CC
CD7	64	F	NK	AG	GG	CC
CD70	86	F	NK	AG	GG	CT
CD72	61	F	NK	AG	GG	CT
CD78	68	F	NK	AG	GG	CC
CD9	77	F	NK	AG	GG	CT
SM1	62	M	NK	GG	GG	CC
SM11	52	M	NK	AA	GG	CC
SM12	57	M	NK	GG	GG	CT
SM13	59	M	NK	AG	GG	TT
SM14	66	M	NK	AA	GG	CT
SM15	74	M	NK	AA	GG	CT
SM16	67	M	NK	AG	GG	CC
SM17	59	M	NK	AG	GG	CC
SM18	57	M	NK	AG	GG	CT
SM19	61	M	NK	AA	GG	CT
SM2	55	M	NK	GG	GA	CT
SM21	64	M	NK	AA	GA	CT
SM22	59	M	NK	AG	GG	CT
SM23	68	M	NK	AG	GA	CC
SM24	62	M	NK	AA	GA	CT
SM25	75	M	NK	AA	GG	CC
SM26	69	M	NK	AA	GA	CC
SM27	58	M	NK	AG	GG	CT
SM28	72	M	NK	AG	GA	CC
SM29	57	M	NK	AG	GG	CC
SM3	71	M	NK	AA	GG	CT
SM30	59	M	NK	GG	GG	CT
SM4	69	M	NK	AA	GA	CC
SM5	67	M	NK	AG	GG	CT
SM6	63	M	NK	GG	GG	TT
SM7	68	M	NK	AA	GG	CC
SM8	74	M	NK	AA	GA	CC
SM9	64	M	NK	AG	GG	CC
* F: Female; M: Male
** NK: Not Known

## Sheet: Colorectal Cancer
Supplementary Table S2. Clinicopathological and demographic data with NOTCH receptors genotypes in Colorectal Cancers
Colorectal Cancer Sample ID	Age (Years)	Gender*	TNM Stage**	NOTCH1 rs3124591 genotype	NOTCH2 rs11249433 genotype	NOTCH3 rs1043994 genotype	NOTCH4 rs3830041 genotype
CCB1	77	M	NK	NK	AA	GG	CT
CCB10	78	M	T2N0M0	NK	GG	NK	CC
CCB103	34	F	NK	CC	AG	GG	TT
CCB104	64	F	T2N0Mx	NK	AG	GG	CT
CCB105	49	M	T3N0M0	CC	AA	GG	CT
CCB106	23	F	NK	CC	GG	GG	CT
CCB107	58	M	NK	CC	GG	GG	CC
CCB11	40	M	T3N0Mx	CC	AG	GG	CC
CCB112	57	M	NK	NK	AA	GA	CT
CCB113	48	F	NK	CC	AG	GG	CC
CCB114	44	M	T2N0Mx	CC	GG	GG	CT
CCB115	73	M	T2N1aM0	NK	AG	GA	CC
CCB116	52	F	NK	CC	AA	GG	CT
CCB117	60	M	T3N1aMx	NK	AA	GG	CC
CCB118	72	M	NK	CT	AG	GA	NK
CCB119	60	M	T4aN1bM0	NK	GG	NK	CC
CCB12	75	M	NK	CC	AA	GA	CC
CCB120	50	M	NK	CC	AG	GG	CC
CCB121	63	M	T3N0Mx	NK	AA	GA	CC
CCB122	64	F	T2N0M1	NK	AG	GG	CC
CCB123	80	F	T3N1cMx	CC	AG	GA	CC
CCB126	57	M	NK	NK	AA	GG	CC
CCB127	57	M	T3N0Mx	NK	AG	NK	CC
CCB128	51	M	T3N0Mx	CC	AA	GA	CT
CCB129	71	M	T3N0Mx	NK	AG	GG	CT
CCB13	43	M	T3N1bMx	CC	AA	GA	CC
CCB130	40	M	NK	CT	AA	GA	CT
CCB131	64	F	T3N0Mx	CC	AG	GA	CC
CCB132	63	F	T3N0M0	CT	AG	GG	CC
CCB133	38	M	T1N0Mx	CC	AA	GG	TT
CCB134	35	F	T4aN0Mx	CT	AA	GA	CT
CCB135	69	M	NK	NK	AA	GG	CT
CCB138	55	F	T3N1aMx	CC	AA	GG	TT
CCB139	58	M	T3N0Mx	NK	AG	GG	CC
CCB14	54	F	NK	CC	AA	GG	TT
CCB140	51	M	NK	CC	AG	GA	CT
CCB142	74	M	NK	CC	GG	GA	CC
CCB143	89	M	T3N1cMx	CC	AA	GG	CT
CCB144	47	F	NK	CC	AA	NK	TT
CCB145	79	F	T3N0Mx	CT	AG	GG	CC
CCB146	71	M	T3N0Mx	NK	GG	GG	CC
CCB147	83	F	T4aN1bMx	CC	AA	GG	TT
CCB148	53	M	T4N1Mx	CC	GG	GA	CC
CCB149	73	F	T3N1Mx	CC	AA	GA	CT
CCB15	70	M	T3N0Mx	CT	AG	GG	CT
CCB150	71	M	T2N1cM0	CC	GG	NK	CC
CCB152	56	M	NK	CT	AA	GA	TT
CCB153	65	M	T3N0Mx	NK	NK	GA	CT
CCB154	80	M	T3N2aMx	CC	AG	GA	CT
CCB155	34	M	T2N0Mx	CC	AG	GA	CT
CCB156	55	F	T2N1M0	CC	AA	GA	CC
CCB157	39	M	NK	CC	AG	GG	CT
CCB159	47	M	NK	NK	AG	GG	CC
CCB16	91	M	NK	NK	AA	GA	CC
CCB161	60	M	NK	CC	AG	GG	CT
CCB162	68	F	T2N0M0	NK	AA	GA	CC
CCB164	83	M	T3N0Mx	CC	AG	GA	CC
CCB165	61	M	NK	CC	AA	GG	CC
CCB166	73	F	T3N2aMx	NK	AG	GA	CC
CCB167	52	F	T3N1Mx	NK	AA	GA	CC
CCB168	60	F	T1N1bMx	CC	AA	AA	CC
CCB169	63	F	NK	CC	GG	GA	CT
CCB17	80	M	NK	NK	AG	AA	CC
CCB170	73	M	T2N1aM0	NK	AG	GG	CT
CCB171	48	M	NK	NK	AG	GG	CT
CCB172	78	M	NK	CC	AG	GG	CC
CCB173	52	M	NK	CC	GG	GG	CT
CCB174	53	F	T2N0M0	CC	AG	GA	CC
CCB175	50	F	NK	CC	AG	GA	CC
CCB176	73	M	NK	NK	AA	NK	CT
CCB177	50	F	T2N0Mx	CC	AG	GG	CC
CCB178	73	M	NK	NK	AG	GG	CC
CCB179	69	M	NK	NK	AG	GA	CT
CCB18	49	M	T4N0M0	CC	AG	GA	CT
CCB19	53	M	NK	CC	AA	GA	CC
CCB2	59	F	NK	CC	AG	GG	CC
CCB20	57	M	T3N0Mx	NK	AG	GA	CC
CCB21	57	M	T3N0Mx	CC	AG	GG	CT
CCB22	68	M	NK	CC	AA	GA	CT
CCB23	79	M	NK	CC	AG	GG	CT
CCB24	78	M	T3N0Mx	NK	AG	GG	CT
CCB25	56	F	T3N0Mx	CT	AG	GG	CT
CCB26	66	M	NK	CC	AA	GG	CC
CCB27	42	M	T3N0Mx	CC	GG	GG	CT
CCB28	40	M	NK	CC	AG	GG	CC
CCB29	54	M	T3N0Mx	CC	AG	NK	TT
CCB3	44	M	T3N1Mx	CT	AG	GG	CT
CCB30	24	M	T3N0Mx	CC	AG	GG	CT
CCB31	63	F	T3N0Mx	NK	AG	GG	CC
CCB32	47	F	T4N0M0	CC	AG	GA	CT
CCB33	55	F	T3N0Mx	CC	AG	GA	CC
CCB34	29	F	T4bN0M0	CT	AA	GA	CC
CCB35	55	F	NK	CC	AG	GA	CT
CCB36	56	M	NK	NK	AG	GA	CC
CCB37	70	F	T2N0M0	NK	AA	GA	CC
CCB38	53	F	T4bN0M0	CC	AA	GG	CT
CCB39	56	M	T4N0M0	NK	AA	GA	CC
CCB4	56	F	T2N0M0	CC	AA	GG	CT
CCB40	43	F	T2N0M0	CC	AA	GG	CC
CCB41	67	M	T1N0M0	CC	AG	GG	CT
CCB42	54	M	T3N0M0	CT	AG	GA	CC
CCB43	62	F	T3N2M1	NK	AA	GG	TT
CCB44	69	M	T3N0M0	NK	AG	GG	CC
CCB45	61	M	T2N0Mx	CC	AG	GG	CC
CCB46	65	F	NK	CC	AA	GG	CC
CCB47	38	M	T3N1aMx	CT	AG	GA	CT
CCB48	39	F	T3N0Mx	CC	AG	GG	CC
CCB49	44	M	NK	CT	AG	GG	CC
CCB5	67	F	T3N0Mx	CT	GG	GG	CT
CCB50	70	F	T2N1Mx	NK	AG	GA	TT
CCB51	37	F	NK	CT	GG	GA	TT
CCB52	30	F	NK	CC	AG	GG	CC
CCB53	73	M	T2N0Mx	CC	AA	GA	CC
CCB54	79	M	T4N0Mx	NK	AA	GA	CC
CCB55	73	F	T3N1aMx	NK	AG	GG	CT
CCB56	63	M	T3N0Mx	NK	GG	GG	CC
CCB57	38	M	T3N1aMx	CC	AA	GA	CC
CCB58	55	F	TxN1bMx	CT	AA	GA	CT
CCB59	53	M	NK	CT	AA	GA	CC
CCB6	27	F	NK	CC	AA	GG	CC
CCB60	47	M	T3N0M1a	CC	AA	GA	CC
CCB61	50	M	T3N0Mx	CT	AA	GA	TT
CCB62	62	F	NK	NK	AA	GG	CC
CCB63	48	F	NK	CC	AG	GG	CT
CCB64	63	M	T3N0Mx	NK	AG	GA	CC
CCB65	69	F	T4bN0Mx	CC	AG	GG	CC
CCB66	49	F	T3N2aMx	CC	GG	GG	CC
CCB67	58	F	NK	NK	AG	GG	TT
CCB68	72	F	T3N1aMx	CT	AG	GG	TT
CCB7	77	F	T3N0Mx	CT	AG	GG	CT
CCB8	63	M	T3N0Mx	NK	AA	GG	CT
CCB89	41	M	NK	CT	AA	GA	CC
CCB9	70	F	T2N0M0	CC	AA	NK	CC
CCB90	63	M	T2N1Mx	NK	AG	GG	CC
CCB91	56	F	T3N0Mx	CC	AG	GG	CC
CCB92	62	M	T3N1Mx	CT	AA	GA	CC
CCB93	63	M	NK	CC	AG	GG	CT
CCB94	58	F	T4aN0M	CC	AG	GG	TT
CCB95	61	F	T3N1Mx	CC	AG	GG	TT
CCB96	42	M	NK	CC	AG	GA	CT
CCB97	63	M	T3N1bMx	NK	AA	GA	CC
CCB98	72	F	T3N1Mx	NK	AG	GG	CC
* F: Female; M: Male
** NK: Not Known
